# Supplementary material for: The views and experiences of general dental practitioners (GDP’s) in West Yorkshire who used the International Caries Detection and Assessment System (ICDAS) in research
Source: PLoS One. 2019 Oct 4;14(10):e0223376. doi: 10.1371/journal.pone.0223376 (PMC6777823; doi:10.1371/journal.pone.0223376)
Supplement: S1 File — (ZIP) [file pone.0223376.s001.zip]

Archive with 8 entries (8 files):
- Transcripts/Transcript 1.docx
- Transcripts/Transcript 2.docx
- Transcripts/Transcript 3.docx
- Transcripts/Transcript 4.docx
- Transcripts/Transcript 5.docx
- Transcripts/Transcript 6.docx
- Transcripts/Transcript 7.docx
- Transcripts/Transcript 8.docx
